# Supplementary material for: A renewed glance at the Palearctic golden eagle: Genetic variation in space and time
Source: Ecol Evol. 2024 Mar 10;14(3):e11109. doi: 10.1002/ece3.11109 (PMC10925523; doi:10.1002/ece3.11109)
Supplement: Supplementary file 2 — Data S1. [file ECE3-14-e11109-s002.xlsx]

## Sheet: Sheet1
Sample	Aa02	Aa02	Aa04	Aa04	Aa11	Aa11	Aa15	Aa15	Aa26	Aa26	Aa27	Aa27	Aa35	Aa35	Aa36	Aa36	Aa39	Aa39	Aa43	Aa43	NVHfr142	NVHfr142	NVHfr206	NVHfr206
AC44	136	138	123	123	247	267	198	198	143	149	96	96	257	257	98	101	188	188	105	107	179	183	161	161
AC835	138	142	129	151	259	259	198	198	143	149	94	94	257	257	102	105	184	196	107	107	183	185	161	161
AC1034	138	138	127	127	259	269	198	198	151	155	94	96	255	259	101	102	188	196	105	107	183	185	161	161
AC1055	136	140	123	127	259	259	198	198	151	151	94	98	255	255	100	104	188	188	107	109	191	191	161	161
AC1101	136	138	127	129	259	259	198	198	151	155	86	94	231	257	88	102	186	186	107	109	183	185	161	161
AC1251	138	138	121	127	267	267	198	198	143	151	86	94	247	255	96	101	188	188	109	113	185	185	161	161
AC1252	138	138	123	143	259	269	198	198	143	143	94	94	257	257	0	0	188	188	105	109	185	185	161	161
AC1254B	136	138	141	149	259	259	198	202	143	143	94	94	257	257	101	101	188	188	105	105	183	185	161	161
AC1254C	138	138	123	149	259	259	198	200	143	151	94	96	255	259	0	0	192	196	109	111	185	185	161	161
AC1255	138	138	123	127	259	259	198	206	143	149	86	86	231	255	98	104	188	188	105	107	183	185	161	161
AC1256	138	138	127	151	259	259	198	198	141	151	86	94	0	0	100	101	190	190	105	107	179	183	161	161
AC1257	138	138	127	127	0	0	198	206	151	151	86	94	0	0	100	102	188	188	107	107	183	185	161	161
AC1258	138	138	123	123	0	0	0	0	143	151	86	96	0	0	102	102	0	0	107	107	183	183	161	161
AC1259	138	142	127	143	259	259	198	198	143	151	94	94	0	0	102	102	188	190	103	107	181	183	161	161
AC1260	138	138	123	127	247	259	198	204	143	155	86	94	0	0	102	105	186	188	107	107	183	183	161	161
AC1261	138	138	127	149	247	259	198	198	141	143	86	94	0	0	101	102	190	190	107	111	179	183	161	161
AC1262	138	138	127	127	0	0	198	198	149	155	86	86	0	0	100	102	188	192	105	109	183	183	161	161
AC1263	138	138	123	123	0	0	198	198	143	149	94	94	0	0	100	101	0	0	107	107	0	0	161	161
AC1264	134	138	123	123	0	0	0	0	143	143	86	94	0	0	0	0	0	0	109	111	181	181	161	161
AC1265	136	138	123	127	267	267	198	198	143	149	86	94	255	255	100	105	186	188	105	111	173	183	161	161
AC1266	136	138	127	127	0	0	198	204	143	149	86	94	0	0	98	101	188	188	105	105	185	187	161	161
AC1267	138	138	123	151	259	261	206	206	143	149	86	96	231	231	99	100	190	190	105	107	179	179	161	161
AC1268	138	140	129	129	0	0	198	198	143	151	86	86	0	0	98	105	186	186	107	107	0	0	161	161
AC1269	138	138	123	127	0	0	198	202	0	0	86	96	0	0	0	0	0	0	107	109	0	0	161	161
AC1270	136	138	127	127	0	0	198	206	141	143	96	96	0	0	101	101	188	188	107	107	0	0	161	163
AC1271	138	138	127	127	261	267	198	198	149	151	96	96	255	255	105	105	188	194	107	113	185	185	161	161
AC1272	138	138	123	123	259	259	198	200	143	151	86	86	253	253	100	101	184	184	107	109	0	0	161	161
AC1273	136	136	127	129	259	267	198	202	143	143	86	86	255	255	100	102	186	194	107	111	185	187	161	161
AC1274	138	138	127	127	259	259	198	198	143	151	86	94	0	0	102	105	186	186	107	107	0	0	161	161
AC1275	136	142	143	143	0	0	198	208	143	151	86	96	0	0	100	101	192	192	105	109	185	185	161	161
AC1276	136	136	145	147	247	257	198	202	143	143	86	94	255	255	98	98	188	190	105	107	181	185	161	161
AC1277	128	128	127	127	259	259	206	206	141	141	86	96	0	0	98	103	190	190	107	113	185	185	161	161
AC1278	138	138	127	127	0	0	200	200	143	149	86	96	0	0	0	0	188	188	105	107	0	0	161	161
AC1279	138	138	127	149	0	0	198	200	143	151	86	86	235	235	100	105	0	0	105	107	187	187	161	161
AC1280	140	140	125	125	259	265	198	198	143	143	86	96	231	257	105	105	196	196	107	107	185	185	161	161
AC1281	134	136	149	151	259	259	198	206	149	155	86	94	231	231	100	102	186	192	105	107	183	185	161	161
AC1282	138	142	129	149	0	0	198	206	143	151	86	86	0	0	101	101	0	0	107	109	173	183	161	161
AC1283	138	138	123	127	0	0	198	200	141	151	86	96	0	0	0	0	0	0	107	107	183	185	161	161
AC1284	136	138	123	127	259	259	200	206	143	143	86	86	255	257	98	100	186	188	107	109	183	183	161	161
AC1285	138	138	123	127	259	259	198	198	151	151	96	96	0	0	98	104	188	188	107	107	183	185	161	161
AC1286	138	138	127	149	0	0	198	198	143	151	96	96	0	0	102	102	186	188	107	109	173	173	161	161
AC1287	136	138	127	127	0	0	0	0	151	151	86	94	0	0	101	101	0	0	107	107	0	0	0	0
AC1288	138	138	127	127	0	0	0	0	143	155	86	94	0	0	100	100	0	0	107	107	183	183	161	161
AC1289	134	136	123	141	259	259	198	198	149	155	96	96	0	0	0	0	190	190	107	109	183	185	161	161
AC1290	136	136	149	149	247	247	198	198	149	151	86	86	0	0	101	105	188	188	107	107	183	187	161	161
AC1291	138	138	123	151	247	259	198	206	151	155	86	94	247	255	98	98	186	186	107	113	183	183	161	161
AC1292	138	138	123	151	247	259	198	206	151	155	86	94	255	255	0	0	186	198	107	113	183	183	161	161
AC1293	138	138	123	149	247	259	198	198	143	151	94	94	247	257	100	126	190	196	107	129	183	185	161	161
AC1294	138	138	127	151	0	0	198	204	143	149	96	96	0	0	102	105	0	0	109	109	0	0	161	161
AC1295	136	138	127	127	259	259	198	198	141	141	86	86	0	0	96	100	184	194	109	111	0	0	161	163
AC1296	138	138	127	129	259	267	198	206	151	151	86	94	0	0	100	101	190	200	105	113	0	0	161	161
AC1297	136	138	143	147	259	273	198	198	143	151	86	94	255	255	100	102	194	200	99	103	0	0	161	161
AC1298	136	138	123	147	241	241	198	198	149	151	94	98	0	0	100	105	194	194	0	0	183	183	161	161
AC1299	136	138	123	127	259	259	198	198	143	151	86	96	257	257	100	101	188	188	109	109	173	183	161	161
AC1300	136	138	149	155	247	267	198	198	143	151	86	96	255	259	104	104	190	198	111	113	187	187	161	161
AC1301	138	138	123	123	0	0	0	0	151	151	86	96	247	255	0	0	0	0	103	107	0	0	0	0
AC1302	138	138	123	123	0	0	198	198	0	0	86	94	0	0	0	0	0	0	105	107	0	0	161	161
AC1303	138	138	127	127	247	273	198	198	143	151	94	96	247	255	98	98	190	194	105	113	185	187	161	163
AC1304	138	138	127	127	259	259	198	200	141	151	86	94	255	259	100	101	188	192	103	105	185	185	161	163
AC1305	138	138	125	125	247	269	198	208	151	151	86	86	247	255	99	100	0	0	103	109	183	183	161	161
AC1306	136	138	127	127	259	267	198	198	151	151	94	96	257	257	100	101	186	190	107	113	185	185	161	161
AC1307	136	136	149	151	259	267	198	202	151	151	86	94	231	231	100	102	184	186	107	107	183	183	161	161
AC1308	138	138	123	127	247	247	198	198	143	151	86	94	257	257	102	102	188	188	107	113	183	183	161	161
AC1309	134	138	127	147	0	0	198	198	151	151	86	86	0	0	100	103	192	194	105	107	183	183	161	161
AC1310	136	138	123	143	247	259	200	204	143	151	86	94	0	0	100	105	184	188	107	109	183	185	161	161
AC1311	136	138	123	127	259	259	198	200	143	151	96	96	255	259	100	100	186	188	109	109	173	185	161	161
AC1312	138	138	123	123	0	0	202	204	151	151	86	96	0	0	101	102	196	196	107	107	183	183	161	161
AC1313	136	138	127	143	259	279	198	198	143	143	86	96	251	255	100	100	188	194	107	113	0	0	161	161
AC1314	136	138	123	127	247	259	204	204	143	149	86	96	255	255	100	101	196	196	105	107	183	183	161	161
AC1315	136	136	127	143	0	0	198	198	143	143	86	96	0	0	101	101	192	192	107	113	0	0	161	161
AC1316	134	138	127	153	259	267	198	198	143	143	86	86	255	259	0	0	194	194	107	111	191	191	161	161
AC1317	138	138	127	143	0	0	198	198	143	155	86	94	0	0	102	105	0	0	107	109	187	187	161	161
AC1318	138	138	129	143	0	0	0	0	143	151	86	86	0	0	101	101	180	190	105	109	177	177	161	161
AC1319	136	138	123	127	247	259	198	202	143	151	86	96	257	257	126	126	186	188	103	109	183	185	161	161
AC1320	138	140	123	127	0	0	198	198	143	143	86	86	0	0	102	102	188	194	107	107	187	187	161	161
AC1321	138	140	123	123	0	0	198	200	141	143	86	86	0	0	100	100	190	196	105	107	173	183	161	161
AC1322	136	136	127	151	259	259	198	206	141	143	86	94	0	0	98	101	188	188	107	113	183	183	161	161
AC1323	136	138	123	155	247	247	204	208	143	151	94	94	247	247	100	100	186	190	111	111	183	183	161	163
AC1324	136	138	123	127	247	269	198	198	143	143	86	86	247	257	100	101	188	190	105	107	183	185	161	161
AC1325	136	138	123	147	259	259	198	200	143	149	86	86	0	0	102	102	188	190	107	109	183	185	161	161
AC1326	136	136	127	151	247	247	198	206	151	151	86	94	233	247	100	102	188	188	103	109	185	185	161	161
AC1327	136	142	127	127	247	259	198	198	143	143	96	96	247	257	100	100	186	192	109	113	183	183	161	161
AC1328	136	138	151	153	259	259	198	200	143	151	86	94	231	231	100	102	182	188	107	109	185	185	161	161
AC1329	0	0	123	123	0	0	198	198	149	151	86	86	0	0	98	98	188	190	103	109	0	0	161	161
AC1330	138	138	123	123	0	0	0	0	141	151	86	86	0	0	101	101	0	0	0	0	0	0	161	163
AC1331	138	140	123	149	0	0	198	200	143	155	86	94	0	0	102	105	186	192	105	107	0	0	161	161
AC1332	136	138	151	151	259	259	198	198	143	151	86	86	255	255	100	101	186	196	107	109	183	183	161	161
AC1333	136	138	127	149	247	265	198	198	143	151	94	94	247	257	0	0	186	196	107	107	183	185	161	161
AC1334	136	136	127	127	259	267	198	198	143	143	94	96	255	259	100	100	186	186	107	107	183	185	161	161
AC1335	138	138	127	151	259	267	198	198	151	155	86	86	255	259	98	98	188	188	107	113	183	185	161	161
AC1336	136	138	123	127	247	247	198	198	143	143	86	86	0	0	101	101	188	196	105	107	183	183	161	161
